# Supplementary material for: SBM–Attention U-Net: A Hybrid Transformer Network for Liver Tumor Segmentation in Medical Images
Source: Sensors (Basel). 2026 Mar 15;26(6):1851. doi: 10.3390/s26061851 (PMC13030151; doi:10.3390/s26061851)
Supplement: Supplementary file 1 [file sensors-26-01851-s001.zip]

Archive with 1 entries (1 files):
- sensors-4116988-supplementary.pdf
